# Supplementary material for: Unlocking Cellular Memory and Gene Regulatory Networks: Pioneering the Future of Therapeutic Innovations
Source: Cells. 2025 Jun 14;14(12):903. doi: 10.3390/cells14120903 (PMC12191380; doi:10.3390/cells14120903)
Supplement: Supplementary file 1 [file cells-14-00903-s001.zip]

Archive with 1 entries (1 files):
- cells-3643000-supplementary.pdf
